# Supplementary material for: Prognostic and Predictive Relevance of Tumor-Infiltrating Lymphocytes in Squamous Cell Head–Neck Cancer Patients Treated with Radical Radiotherapy/Chemo-Radiotherapy
Source: Curr Oncol. 2022 Jun 15;29(6):4274–84. doi: 10.3390/curroncol29060342 (PMC9222114; doi:10.3390/curroncol29060342)
Supplement: Supplementary file 1 [file curroncol-29-00342-s001.zip]

Archive with 1 entries (1 files):
- curroncol-1754866-supplementary.pdf
